# Supplementary material for: Erbium-Doped GQD-Embedded Coffee-Ground-Derived Porous Biochar for Highly Efficient Asymmetric Supercapacitor
Source: Nanomaterials (Basel). 2022 Jun 6;12(11):1939. doi: 10.3390/nano12111939 (PMC9182556; doi:10.3390/nano12111939)
Supplement: Supplementary file 1 [file nanomaterials-12-01939-s001.zip]

Archive with 1 entries (1 files):
- nanomaterials-1748330-supplementary.pdf
